# Supplementary material for: A Comparative Study on the Paradoxical Relationship Between Heavy Metal Exposure and Kidney Function
Source: Diagnostics (Basel). 2025 Jan 2;15(1):86. doi: 10.3390/diagnostics15010086 (PMC11719648; doi:10.3390/diagnostics15010086)
Supplement: Supplementary file 1 [file diagnostics-15-00086-s001.zip]

Archive with 1 entries (1 files):
- diagnostics-3343001-supplementary.pdf
